# Supplementary material for: A high-accuracy, low-cost blood test for Alzheimer’s disease: validating P-tau181/Aβ42 in real-world cohorts
Source: Front Aging Neurosci. 2025 Jun 16;17:1599761. doi: 10.3389/fnagi.2025.1599761 (PMC12206629; doi:10.3389/fnagi.2025.1599761)
Supplement: Supplementary file 1 [file Table_1.xlsx]

## Sheet: Supplementary Table 1
Supplementary Table 1. P-values of each indicators in the GAM (Generalized Additive Model) across different comparison groups.
Characteristics	AD vs Controls	FTD vs Controls	SIVD vs Controls
P-tau181/Aβ42	<0.001	<0.001	0.014
Age	1	<0.001	<0.001
Sex	0.209	0.445	0.496

## Sheet: Supplementary Table 2
Supplementary Table 2. Diagnostic consistency between flow cytometry platform P-tau181/Aβ42 and SIMOA platform P-tau217.
	Flow cytometry P-tau181/Aβ42	SIMOA P-tau217
Accuracy	0.926	0.915
Sensitivity	0.974	0.921
Specificity	0.893	0.911

## Sheet: Supplementary Table 3
Supplementary Table 3. Diagnostic performance of different biomarkers for distinguish AD and Control.
Characteristics	Accuracy	Sensitivity	Specificity
P-tau181	0.956	0.95	0.959
Aβ42/40	0.705	0.15	0.976
P-tau181/Aβ42	0.962	0.95	0.967
